# Supplementary material for: Evaluating Satisfaction and Self-Confidence among Nursing Students in Clinical Simulation Learning
Source: Nurs Rep. 2024 Apr 25;14(2):1037–48. doi: 10.3390/nursrep14020078 (PMC11130807; doi:10.3390/nursrep14020078)
Supplement: Supplementary file 1 [file nursrep-14-00078-s001.zip]

Archive with 1 entries (1 files):
- nursrep-2936419-supplementary.pdf
